# Supplementary material for: Prediction of the n-Octanol/Water Partition Coefficients of Basic Compounds Using Multi-Parameter QSRR Models Based on IS-RPLC Retention Behavior in a Wide pH Range
Source: Molecules. 2023 Feb 28;28(5):2270. doi: 10.3390/molecules28052270 (PMC10005301; doi:10.3390/molecules28052270)
Supplement: Supplementary file 1 [file molecules-28-02270-s001.zip]

Archive with 1 entries (1 files):
- molecules-2234605-supplementary.pdf
